# Supplementary material for: The Construction of Heterothallic Strains of Komagataella kurtzmanii Using the I-SceI Meganuclease
Source: Biomolecules. 2025 Jan 10;15(1):97. doi: 10.3390/biom15010097 (PMC11764356; doi:10.3390/biom15010097)
Supplement: Supplementary file 1 [file biomolecules-15-00097-s001.zip]

Archive with 1 entries (1 files):
- biomolecules-3279196-supplementary.pdf
